# Supplementary material for: Public Health Response to Multistate Salmonella Typhimurium Outbreak Associated with Prepackaged Chicken Salad, United States, 2018
Source: Emerg Infect Dis. 2022 Jun;28(6):1254–6. doi: 10.3201/eid2806.211633 (PMC9155865; doi:10.3201/eid2806.211633)
Supplement: Appendix 2 — Data from analysis of public health response to multistate Salmonella Typhimurium outbreak associated with prepackaged chicken salad, United States, 2018. [file 21-1633-Techapp-s2.xlsx]

## Sheet: Cases Averted
Article DOI: https://doi.org/10.3201/eid2806.211633
Public Health Response to Multistate Salmonella Typhimurium Outbreak Associated with Prepackaged Chicken Salad, United States, 2018
Appendix 2
Raw Calculations		Source		Varying Fraction of Available Product Consumed
Lbs distributed	20630	LINK		Fraction of product consumed	Source	Cases averted
Lbs recovered	5397	LINK		0.945	See Appendix A	93.8886
% recovered	0.261609	Calculated		0.885		93.8886
Lbs available for consumption	15233	Calculated		0.82		93.8886
Fraction of available product consumed	0.885	LINK
Lbs consumed	13481.2	Calculated		Sensitivity Analysis
Outbreak cases reported	265	Success story write-up		Cases Averted using Underdiagnosis Multiplier
Cases / 1,000 lbs consumed	19.657	Calculated
Cases averted	93.8886	Calculated		21.8	2046.77
				29.3	2750.94
				38.4	3605.32
Under-diagnosis multiplier*	29.3	LINK
(low)	21.8
(high)	38.4
*Adjustment for under-diagnosis due to variations in medical care seeking, specimen submission, laboratory testing, and test sensitivity.
Source: https://wwwnc.cdc.gov/eid/article/17/1/p1-1101-techapp3.pdf

## Sheet: Cost Estimates (Reported Cases)
				Reported (No under-diagnosis)
				Health outcomes					Non-hospitalized		Hospitalized	Post-hospitalization outcomes
								Total cases	Didn't visit physician; recovered	Visited physician; recovered	Hospitalized	Post-hospitalization recovery	Hospitalized; died
Total Reported Cases (8 states)	265	ELC		Number of cases				265
Hospitalizations	94	ELC			Cases by outcome				158.466	12.5343	94	93	1
% Hospitalizations	0.354717	Calculated
Hospitalized Deaths	1	ELC		Medical costs
% Hospitalized Deaths	0.0106383	Calculated			Physician office visits					2562.89	9610.09	13582.7
% Physician visit	0.0733	USDA/ERC			Emergency room visits					718.133	16156.7	0
					Outpatient clinic visits					3029.03	15144	0
Reported Cases plus under-diagnosis					Hospitalizations					0	1.6371e+06	0
Low	5777				Total medical costs by outcome					6310.05	1.67801e+06	13582.7
Mid	7764.5
High	10176			Premature death									9.70262e+06
% Hospitalized (under-diagnosed only)	0
				Productivity loss, nonfatal cases					9655.55	2540.43	51547	25499.3
							(total working days lost)		35.2266	9.20308	182.014	90.0386
Hospitalized Cases including hospitalized under-diagnosis	Hospitalized	Hospitalized, died*
Low	94	1		Total cost by outcome					9655.55	8850.48	1.72956e+06	39082	9.70262e+06
Mid	94	1
High	94	1		Total cost of illness				1.14898e+07
*Total hospitalized deaths accounting for under-diagnosis. Assumed same rate of hospitalized deaths as in base case.				Citation: Economic Research Service (ERS), U.S. Department of Agriculture (USDA). Cost Estimates of Foodborne Illnesses. http://ers.usda.gov/data-products/cost-estimates-of-foodborne-illnesses.aspx.
				Reported (with LOW under-diagnosis)										Reported (with MID under-diagnosis)										Reported (with HIGH under-diagnosis)
				Health outcomes					Non-hospitalized		Hospitalized	Post-hospitalization outcomes		Health outcomes					Non-hospitalized		Hospitalized	Post-hospitalization outcomes		Health outcomes					Non-hospitalized		Hospitalized	Post-hospitalization outcomes
								Total cases	Didn't visit physician; recovered	Visited physician; recovered	Hospitalized	Post-hospitalization recovery	Hospitalized; died					Total cases	Didn't visit physician; recovered	Visited physician; recovered	Hospitalized	Post-hospitalization recovery	Hospitalized; died					Total cases	Didn't visit physician; recovered	Visited physician; recovered	Hospitalized	Post-hospitalization recovery	Hospitalized; died
				Number of cases				5777						Number of cases				7764.5						Number of cases				10176
					Cases by outcome				5266.44	416.564	94	93	1		Cases by outcome				7108.25	562.248	94	93	1		Cases by outcome				9342.99	739.011	94	93	1
				Medical costs										Medical costs										Medical costs
					Physician office visits					85174.8	9610.09	13582.7			Physician office visits					114963	9610.09	13582.7			Physician office visits					151105	9610.09	13582.7
					Emergency room visits					23866.4	16156.7	0			Emergency room visits					32213.1	16156.7	0			Emergency room visits					42340.5	16156.7	0
					Outpatient clinic visits					100666	15144	0			Outpatient clinic visits					135872	15144	0			Outpatient clinic visits					178589	15144	0
					Hospitalizations					0	1.6371e+06	0			Hospitalizations					0	1.6371e+06	0			Hospitalizations					0	1.6371e+06	0
					Total medical costs by outcome					209708	1.67801e+06	13582.7			Total medical costs by outcome					283048	1.67801e+06	13582.7			Total medical costs by outcome					372035	1.67801e+06	13582.7
				Premature death									9.70262e+06	Premature death									9.70262e+06	Premature death									9.70262e+06
				Productivity loss, nonfatal cases					320892	84428.4	51547	25499.3		Productivity loss, nonfatal cases					433116	113955	51547	25499.3		Productivity loss, nonfatal cases					569282	149781	51547	25499.3
							(total working days lost)		1170.72	305.855	182.014	90.0386					(total working days lost)		1580.15	412.82	182.014	90.0386					(total working days lost)		2076.93	542.605	182.014	90.0386
				Total cost by outcome					320892	294136	1.72956e+06	39082	9.70262e+06	Total cost by outcome					433116	397003	1.72956e+06	39082	9.70262e+06	Total cost by outcome					569282	521816	1.72956e+06	39082	9.70262e+06
				Total cost of illness				1.20863e+07						Total cost of illness				1.23014e+07						Total cost of illness				1.25624e+07
				Citation: Economic Research Service (ERS), U.S. Department of Agriculture (USDA). Cost Estimates of Foodborne Illnesses. http://ers.usda.gov/data-products/cost-estimates-of-foodborne-illnesses.aspx.										Citation: Economic Research Service (ERS), U.S. Department of Agriculture (USDA). Cost Estimates of Foodborne Illnesses. http://ers.usda.gov/data-products/cost-estimates-of-foodborne-illnesses.aspx.										Citation: Economic Research Service (ERS), U.S. Department of Agriculture (USDA). Cost Estimates of Foodborne Illnesses. http://ers.usda.gov/data-products/cost-estimates-of-foodborne-illnesses.aspx.

## Sheet: Cost Estimates (Averted Cases)
				Averted Cases (No under-diagnosis) (MID Fraction Consumed)
				Health outcomes					Non-hospitalized		Hospitalized	Post-hospitalization outcomes
								Total cases averted	Didn't visit physician; recovered	Visited physician; recovered	Hospitalized	Post-hospitalization recovery	Hospitalized; died
Total Averted Cases (8 states)	93.8886	Calculated		Number of cases				93.8886
Hospitalizations	33.3039	Calculated			Cases by outcome				56.1439	4.44086	33.3039	32.9496	0.354297
% Hospitalizations	0.354717	Assumption
% Hospitalized Deaths	0.0106383	Assumption		Medical costs
					Physician office visits					908.023	3404.82	4812.29
% Physician visit	0.0733	USDA/ERC			Emergency room visits					254.432	5724.28	0
					Outpatient clinic visits					1073.17	5365.45	0
Cases Averted using Underdiagnosis Multiplier					Hospitalizations					0	580020	0
					Total medical costs by outcome					2235.63	594515	4812.29
21.8	2046.77
29.3	2750.94			Premature death									3.4376e+06
38.4	3605.32
% Hospitalized (among under-diagnosed only)	0			Productivity loss, nonfatal cases					3420.93	900.065	18262.9	9034.32
							(total working days lost)		12.4807	3.26062	64.4868	31.9004
Estimated Hospitalizations and Hospitalized Deaths* Averted using Underdiagnosis Multiplier	Hospitalized	Hospitalized Deaths*
				Total cost by outcome					3420.93	3135.69	612778	13846.6	3.4376e+06
21.8	33.3039	0.354297
29.3	33.3039	0.354297		Total cost of illness				4.07078e+06
38.4	33.3039	0.354297		Citation: Economic Research Service (ERS), U.S. Department of Agriculture (USDA). Cost Estimates of Foodborne Illnesses. http://ers.usda.gov/data-products/cost-estimates-of-foodborne-illnesses.aspx.
*Total hospitalized deaths accounting for under-diagnosis. Assumed same rate of hospitalized deaths as in base case.
				Reported (with LOW under-diagnosis) (MID Fraction Consumed)										Reported (with MID under-diagnosis) (MID Fraction Consumed)										Reported (with HIGH under-diagnosis) (MID Fraction Consumed)
				Health outcomes					Non-hospitalized		Hospitalized	Post-hospitalization outcomes		Health outcomes					Non-hospitalized		Hospitalized	Post-hospitalization outcomes		Health outcomes					Non-hospitalized		Hospitalized	Post-hospitalization outcomes
								Total cases averted	Didn't visit physician; recovered	Visited physician; recovered	Hospitalized	Post-hospitalization recovery	Hospitalized; died					Total cases averted	Didn't visit physician; recovered	Visited physician; recovered	Hospitalized	Post-hospitalization recovery	Hospitalized; died					Total cases averted	Didn't visit physician; recovered	Visited physician; recovered	Hospitalized	Post-hospitalization recovery	Hospitalized; died
				Number of cases				2046.77						Number of cases				2750.94						Number of cases				3605.32
					Cases by outcome				1865.88	147.587	33.3039	32.9496	0.354297		Cases by outcome				2518.43	199.202	33.3039	32.9496	0.354297		Cases by outcome				3310.19	261.829	33.3039	32.9496	0.354297
				Medical costs										Medical costs										Medical costs
					Physician office visits					30177.1	3404.82	4812.29			Physician office visits					40730.9	3404.82	4812.29			Physician office visits					53536.2	3404.82	4812.29
					Emergency room visits					8455.78	5724.28	0			Emergency room visits					11413	5724.28	0			Emergency room visits					15001.1	5724.28	0
					Outpatient clinic visits					35665.8	5365.45	0			Outpatient clinic visits					48139.1	5365.45	0			Outpatient clinic visits					63273.3	5365.45	0
					Hospitalizations					0	580020	0			Hospitalizations					0	580020	0			Hospitalizations					0	580020	0
					Total medical costs by outcome					74298.7	594515	4812.29			Total medical costs by outcome					100283	594515	4812.29			Total medical costs by outcome					131811	594515	4812.29
				Premature death									3.4376e+06	Premature death									3.4376e+06	Premature death									3.4376e+06
				Productivity loss, nonfatal cases					113691	29912.7	18262.9	9034.32		Productivity loss, nonfatal cases					153452	40374	18262.9	9034.32		Productivity loss, nonfatal cases					201695	53067	18262.9	9034.32
							(total working days lost)		414.781	108.363	64.4868	31.9004					(total working days lost)		559.842	146.261	64.4868	31.9004					(total working days lost)		735.848	192.243	64.4868	31.9004
				Total cost by outcome					113691	104211	612778	13846.6	3.4376e+06	Total cost by outcome					153452	140657	612778	13846.6	3.4376e+06	Total cost by outcome					201695	184878	612778	13846.6	3.4376e+06
				Total cost of illness				4.28213e+06						Total cost of illness				4.35834e+06						Total cost of illness				4.4508e+06
				Citation: Economic Research Service (ERS), U.S. Department of Agriculture (USDA). Cost Estimates of Foodborne Illnesses. http://ers.usda.gov/data-products/cost-estimates-of-foodborne-illnesses.aspx.										Citation: Economic Research Service (ERS), U.S. Department of Agriculture (USDA). Cost Estimates of Foodborne Illnesses. http://ers.usda.gov/data-products/cost-estimates-of-foodborne-illnesses.aspx.										Citation: Economic Research Service (ERS), U.S. Department of Agriculture (USDA). Cost Estimates of Foodborne Illnesses. http://ers.usda.gov/data-products/cost-estimates-of-foodborne-illnesses.aspx.

## Sheet: Summary Tables
Reported Cases
Under-diagnosis correction scenario	None	Low	Mid	High
Under-diagnosis correction factor	0	21.8	29.3	38.4
# of cases reported	265	5777	7764.5	10176
Economic Impact (Reported Cases)
Under-diagnosis correction scenario	None	Low	Mid	High
Medical Costs	1.69791e+06	1.9013e+06	1.97464e+06	2.06363e+06
Productivity Loss, nonfatal cases
Total Lost Working Days	316.482	1748.62	2265.02	2891.59
Total Economic Loss ($US)	89242.3	482366	624118	796110
Total Cost of Illness*	1.78715e+06	2.38367e+06	2.59876e+06	2.85974e+06
Averted Cases (MIDDLE Fraction of Available Product Consumed)
Under-diagnosis correction scenario	None	Low	Mid	High
Under-diagnosis correction factor	0	21.8	29.3	38.4
# of cases averted	93.8886	2046.77	2750.94	3605.32
Economic Impact of Cases Averted
Under-diagnosis correction scenario	None	Low	Mid	High
Medical Costs	601563	673626	699610	731137
Productivity Loss, nonfatal cases
Total Lost Working Days	112.128	619.532	802.49	1024.48
Total Economic Loss ($US)	31618.2	170901	221123	282059
Total Cost of Illness*	633181	844526	920733	1.0132e+06
* Cost of premature death is not included in the Total Cost of Illness for these Summary Tables. (See Technical Appendix for additional details.)

## Sheet: Per case assumptions
Cost of foodborne illness estimates for Salmonella (non-typhoidal)
				Per case assumptions for 2018 cost of foodborne illness estimates (in 2018 dollars)
					Non-hospitalized		Hospitalized	Post-hospitalization outcomes
Health outcomes				Total cases	Didn't visit physician; recovered	Visited physician; recovered	Hospitalized	Post-hospitalization recovery	Hospitalized; died
Number of cases
		low		644786	589816	46424.6	8545	8545	0
		mean		1027561	934241	73984.4	19336	18958	378
		high		1679667	1.52124e+06	120936	37490	36479	1011
Cost component
Medical costs
	Physician office visits
		Average visits per case			0	1.4	0.7	1
		Average cost per visit			146.05	146.05	146.05	146.05	0
	Emergency room visits
		Average visits per case			0	0.1	0.3	0
		Average cost per visit			572.934	572.934	572.934	572.934
	Outpatient clinic visits
		Average visits per case			0	0.3	0.2	0
		Average cost per visit			805.53	805.53	805.53	805.53	0
	Hospitalizations
		Average admissions per case			0	0	1	0
		Average cost per hospitalization			17416	17416	17416	17416	0
		Total Cost per case			0	503.422	17851.2	146.05
Productivity loss, nonfatal cases
		Proportion of cases employed			0.444596	0.458895	0.430292	0.430292
		Average number of work days lost			0.5	1.6	4.5	2.25
		Average daily earnings			274.098	276.041	283.204	283.204
		Productivity loss per case			60.9315	202.678	548.372	274.186
Premature death
		low value per death							1.76411e+06
		mean value per death							9.70262e+06
		high value per death							1.76411e+07
Note: Users may change the assumptions in this worksheet to conduct sensitivity analysis on the influence of specific per-case assumptions. They may also update per-case costs in this worksheet for inflation and income growth by using information from the Consumer Price Indexes Excel spreadsheet and the VSL Excel spreadsheet provided as part of this data product. See the Documentation page of thi…
Citation: Economic Research Service (ERS), U.S. Department of Agriculture (USDA). Cost Estimates of Foodborne Illnesses. http://ers.usda.gov/data-products/cost-estimates-of-foodborne-illnesses.aspx.
**Adjusted to 2018 dollars using unpublished data from USDA.
Source: This spreadsheet is based on:
		Hoffmann, Sandra, Michael Batz, J. Glenn Morris Jr. 2012. “Annual Cost of Illness and Quality-Adjusted Life Year Losses in the United States Due to 14 Foodborne Pathogens.” J. Food Protection 75(7): 1291-1302; and
		Batz, Michael B., Sandra A. Hoffmann, J. Glenn Morris Jr. 2014. Disease-Outcome Trees, EQ-5D Scores, and Estimated Annual Losses of Quality-Adjusted Life Years (QALYs) Due to 14 Foodborne Pathogens in the United States. Foodborne Pathogen and Disease 11(5): 395-402.
